# Supplementary material for: Loss of ABC transporters, White, Brown, and Scarlet, prevents increase in mitotic divisions of germline stem cells in response to mating in Drosophila melanogaster
Source: PLoS One. 2026 Apr 7;21(4):e0346783. doi: 10.1371/journal.pone.0346783 (PMC13056160; doi:10.1371/journal.pone.0346783)
Supplement: S1 Appendix — In the file, phh3 indicates the GSCs stained by the histone 3 antibody, which indicates that they are in division. (XLSX) [file pone.0346783.s001.xlsx]

## Sheet: Figure 1
OR non-mated		OR mated			CS non-mated		CS mated			w1 non-mated		w1 mated			w1118 non-mated		w1118 mated
GSCs	phh3	GSCs	phh3		GSCs	phh3	GSCs	phh3		GSCs	phh3	GSCs	phh3		GSCs	phh3	GSCs	phh3
6	1	7	5		8	2	3	0		6	1	6	1		6	2	6	0
5	0	4	0		6	0	5	0		6	1	6	1		5	0	5	1
7	1	4	2		9	1	6	0		6	0	6	0		5	0	3	0
3	0	3	1		6	2	6	1		8	0	8	0		6	0	4	0
4	0	6	1		4	0	6	0		10	2	10	2		4	1	3	0
3	0	2	0		9	0	6	0		5	1	5	1		3	0	3	0
6	0	4	0		6	0	4	0		7	1	7	1		5	0	4	1
4	0	2	0		6	0	6	3		5	0	5	0		4	0	3	0
2	0	3	0		7	3	6	0		9	0	9	0		5	1	3	0
5	0	4	2		5	0	6	2		8	1	8	1		7	1	5	0
3	0	5	1		2	0	5	1		8	0	8	0		4	1	2	1
5	0	4	0		9	0	4	0		6	0	6	0		1	0	4	0
3	0	2	0		4	0	6	1		5	0	5	0		4	0	2	0
6	1	5	2		4	1	5	0		7	0	7	0		4	0	4	1
1	0	3	0		5	1	4	1		12	0	12	0		4	1	3	0
5	0	9	0		6	0	8	0		6	1	6	1		5	0	4	0
5	0	2	0		7	1	4	0		6	1	6	1		4	0	4	0
3	0	5	0		4	0	7	3		4	0	4	0		6	1	3	0
9	2	6	0		8	1	4	0		7	0	7	0		3	0	2	0
1	0	2	0		7	1	5	1		7	0	7	0		4	0	2	1
4	0	6	2		4	0	7	1		9	4	9	4		3	1	4	1
2	0	2	0		5	0	8	1		7	0	7	0		2	0	3	2
4	0	7	2		4	0	5	0		4	0	4	0		4	1	4	1
3	0	5	1		7	0	7	2		3	1	3	1		2	1	3	1
5	0	7	1		6	0	6	0		7	0	7	0		4	0	5	0
5	0	5	0		5	0	5	0		10	0	10	0		4	2	6	1
5	0	3	3		7	0	6	0		9	1	9	1		5	1	2	0
2	0	4	0		10	0	5	0		11	0	11	0		5	1	4	0
6	0	2	0		2	0	6	1		5	1	5	1		3	0	3	0
4	0	5	1		4	0	6	2		5	0	5	0		5	0	3	0
2	0	6	1		8	0	6	1		10	2	10	2		5	1	3	0
6	0	5	2		3	0	6	0		9	1	9	1		5	1	5	0
1	0	4	2		6	0	8	1		8	0	8	0		4	0	4	0
5	0	3	0		4	0	6	0		6	0	6	0		5	0	3	0
4	0	4	1		7	1	6	0		3	0	3	0		3	0	1	0
4	0	2	0		3	1	7	1		6	1	6	1		4	0	5	1
2	0	5	1		4	1	8	0		7	1	7	1		2	0	6	0
4	0	6	1		3	0	6	0		6	0	6	0		2	0	3	0
2	0	3	1		7	0	10	3		11	0	11	0		2	0	4	0
5	0	2	2		4	0	5	0		9	1	9	1		6	0	3	0
5	0	3	0		7	2	7	1		9	1	9	1		5	0	1	0
3	0	6	0		3	0	5	0		7	2	7	2		2	0	5	0
6	0	4	0		4	0	6	0		4	1	4	1		5	1	2	0
7	0	5	0		6	0	5	1		11	1	11	1		2	0	3	0
4	0	5	0		8	0	4	0		11	1	11	1		7	0	3	0
7	0	4	0		3	0	5	1		7	0	7	0		8	0	4	1
2	0	4	0		5	1	5	2		6	1	6	1		1	0	4	1
4	0	3	0		6	0	7	0		5	1	5	1		4	1	5	0
1	0	4	1		6	0	5	0		9	1	9	1		3	0	4	0
4	1	4	0		6	1	3	0		7	0	7	0		3	0	2	0
4	0	1	0		3	0	3	0		9	2	9	2		6	0	3	0
2	0	4	1		6	0	7	2		6	0	6	0		4	0	3	0
3	0	5	0		6	1	6	0		8	0	8	0		4	0	2	0
5	0	5	0		5	0	6	1		8	0	8	0		5	0	4	0
10	1	4	0		9	2	5	1		8	0	8	0		4	0	4	1
5	0	5	0		6	2	8	0		9	0	9	0		4	1	3	0
4	0	10	1		7	1	7	1		8	1	8	1		4	0	3	0
4	0	1	0		6	0	6	1		8	0	8	0		4	1	3	0
4	0	4	0		4	0	6	1		9	1	9	1		2	0	5	1
5	0	2	0		7	1	5	2		10	0	10	0		5	0	2	0
4	0	5	1		5	1	4	0		8	0	8	0		5	0	4	1
5	0	4	0		6	0	7	0		10	2	10	2		4	0	4	0
3	0	3	0		11	0	6	1		11	0	11	0		4	0	4	1
6	0	10	0		6	1	7	0		8	0	8	0		6	1	7	0
7	0	4	0		5	0	6	0		7	0	7	0		2	1	3	0
5	0	4	0		5	0	7	0		9	1	9	1		5	2	3	0
3	0	3	0		5	2	8	0		10	2	10	2		2	0	2	2
4	0	3	0		6	0	9	0		8	1	8	1		4	0	4	0
5	0	3	0		6	0	5	2		7	1	7	1		3	0	3	0
3	0	8	0		5	0	4	0		6	1	6	1		3	0	2	0
2	0	6	0		7	1	5	1		6	1	6	1		3	0	2	0
3	0	3	0		4	1	6	0		10	0	10	0		3	0	3	0
7	1	2	0		4	0	6	1		8	1	8	1		3	0	7	0
3	0	4	1		3	0	10	0		8	1	8	1		5	1	4	0
5	0	3	1		5	0	5	1		8	0	8	0		7	0	3	0
3	0	2	0		5	1	5	1		4	1	4	1		2	0	2	0
6	0	7	2		6	0	5	1		5	1	5	1		2	0	4	0
2	0	1	0		4	0	5	0		1	0	1	0		4	0	2	0
5	0	3	1		5	0	5	1		7	0	7	0		7	0	2	0
5	0	5	0		7	3	7	0		7	1	7	1		5	0	2	0
5	0	3	0		7	0	6	0		8	0	8	0		4	0	4	0
4	0	4	0		5	0	4	0		8	0	8	0		5	1	2	1
6	0	2	0		9	0	3	0		10	1	10	1		5	1	3	0
8	0	4	0		4	1	6	0		9	0	9	0		6	1	4	1
6	0	1	1		8	0	4	0		10	0	10	0		3	1	4	0
7	0	1	0		6	0	7	1		11	1	11	1		5	0	3	0
3	0	2	0		4	1	6	0		6	0	6	0		6	0	8	0
5	0	5	2		2	0	6	0		7	0	7	0		5	0	1	0
4	0	3	0		5	0	6	1		4	0	4	0		3	0	4	0
7	0	4	0		5	1	6	0		8	1	8	1		3	0	3	0
7	0	2	0		4	0	7	0		5	2	5	2		3	1	4	0
6	0	5	1		3	0	5	3		5	0	5	0		5	0	5	1
6	0	4	1		5	0	3	0		5	0	5	0		3	0	4	2
7	0	2	0		2	0	5	1		11	0	11	0		5	0	5	0
5	0	2	0		1	0	7	0		4	1	4	1		2	0	4	0
4	0	4	0		3	0	7	0		4	0	4	0		3	0	3	0
3	0	1	0		5	0	7	1		5	0	5	0		3	0	5	0
2	0	4	0		6	0	7	0		5	0	5	0		2	0	1	0
2	0	4	2		6	1	3	1		2	0	2	0		2	0	4	0
4	1	1	0		6	0	7	0		3	0	3	0		2	0	5	0
6	0	5	0		8	0	4	1		9	0	9	0		3	0	4	0
2	0	4	1		9	3	6	0		5	0	5	0		6	1	4	0
5	0	3	0		6	0	6	2		7	0	7	0		3	0	2	0
4	0	4	0		5	0	9	2		4	0	4	0		5	0	4	0
10	0	7	1		5	0	6	0		4	0	4	0		2	0	6	2
3	0	2	0		6	0	7	1		4	0	4	0		4	0	4	0
1	0	3	0		2	0	5	0		7	1	7	1		4	0	3	0
4	0	5	0		5	0	4	0		4	2	4	2		2	0	3	0
6	1	3	1		3	0	6	4		3	1	3	1		3	0	3	0
2	1	2	1		8	0	4	0		6	0	6	0		3	0	4	0
5	0	4	0		6	0	7	1		6	1	6	1		3	0	5	0
2	0	4	0		8	0	6	0		7	1	7	1		5	1	3	1
3	0	5	0		6	0	5	1		7	0	7	0		1	0	2	0
10	0	4	0		621	44	4	0		7	1	7	1		5	1	2	0
4	0	4	0				5	1		8	1	8	1		2	1	2	0
3	0	3	0				5	1		7	0	7	0		4	0	5	0
4	0	5	1				6	1		5	0	5	0		5	2	2	0
3	0	4	1				6	0		6	0	6	0		5	0	4	0
7	2	3	2				6	1		5	1	5	1		4	0	6	1
5	0	5	0				7	0		7	0	7	0		4	0	4	0
6	0	5	0				4	1		5	1	5	1		3	0	4	0
3	1	5	1				5	0		5	0	5	0		2	0	2	1
4	0	2	0				8	2		4	0	4	0		3	0	5	0
3	1	4	0				6	3		6	0	6	0		2	0	3	1
6	0	3	1				3	0		6	0	6	0		2	0	3	0
6	0	3	0				11	3		6	1	6	1		4	0	3	0
5	0	5	2				731	82		4	0	4	0		2	1	3	1
5	1	5	2							7	0	7	0		5	0	3	1
1	0	3	0							7	0	7	0		4	0	3	0
4	0	1	0							4	0	4	0		3	0	3	0
3	1	3	0							6	0	6	0		3	0	2	0
4	0	7	0							6	1	6	1		4	0	6	1
3	0	4	0							4	0	4	0		2	0	4	0
4	0	4	0							2	0	2	0		4	0	3	0
7	0	6	1							3	0	3	0		3	1	5	0
7	0	3	0							2	0	2	0		2	0	3	0
3	0	4	0							4	0	4	0		1	0	5	2
6	0	6	0							10	1	10	1		3	0	4	0
3	0	2	0							8	1	8	1		6	0	2	0
3	0	3	1							4	0	4	0		3	0	4	0
4	0	6	0							4	1	4	1		2	0	4	0
6	0	2	0							5	0	5	0		2	0	5	0
2	1	2	0							6	1	6	1		4	1	5	0
2	0	6	0							8	1	8	1		3	0	2	0
4	0	2	1							2	0	2	0		5	1	3	1
6	0	3	0							6	0	6	0		3	0	4	0
4	0	3	0							5	0	5	0		4	0	4	0
2	0	6	1							3	0	3	0		4	1	2	0
7	0	4	0							7	0	7	0		4	0	5	0
4	0	6	0							5	0	5	0		3	0	4	1
4	0	4	1							5	0	5	0		4	1	5	0
3	0	3	0							3	0	3	0		5	1	2	0
8	1	3	1							4	0	4	0		3	0	5	0
3	0	5	0							4	0	4	0		6	1	5	1
2	0	5	0							5	1	5	1		2	0	4	0
4	1	6	1							4	0	4	0		6	0	4	2
1	0	8	2							7	0	7	0		4	0	8	0
3	0	3	0							8	0	8	0		3	1	3	0
3	0	3	0							6	0	6	0		4	1	5	0
4	1	8	0							8	0	8	0		2	1	2	0
5	0	5	0							1	0	1	0		2	0	4	0
6	1	6	0							4	2	4	2		4	0	3	0
1	0	5	0							5	1	5	1		2	1	3	1
2	0	6	1							3	0	3	0		2	0	7	1
3	0	7	1							9	0	9	0		4	0	5	0
9	2	4	0							4	0	4	0		4	0	4	0
3	0	4	0							8	0	8	0		3	0	2	0
3	0	4	1							5	0	5	0		3	0	2	0
3	1	6	1							8	1	8	1		4	0	3	0
2	0	2	0							1093	77	1093	77		3	1	4	0
2	0	8	0												6	0	5	0
1	0	4	0												4	0	4	0
3	0	3	1												3	0	3	0
5	0	3	1												3	1	2	0
1	0	5	0												3	0	5	0
2	0	3	0												4	1	1	0
3	0	3	1												3	0	4	0
5	1	4	0												3	0	3	0
4	0	4	0												5	1	4	0
5	0	6	0												2	0	5	0
4	0	4	0												4	0	2	0
6	0	3	0												3	1	4	0
4	0	2	0												8	0	7	2
3	0	4	1												1	0	1	0
5	0	6	1												4	0	3	0
8	0	3	0												5	0	2	0
3	0	5	0												5	2	4	0
5	1	2	0												2	1	3	0
3	1	4	0												3	1	4	0
3	1	5	0												4	1	5	1
6	0	7	1												3	0	4	1
4	1	2	0												3	0	5	0
5	1	6	0												3	0	4	0
4	0	7	0												8	0	3	0
4	0	3	0												4	0	4	0
3	0	3	0												5	1	4	0
5	0	5	2												4	1	5	1
6	0	5	2												4	0	4	0
6	0	2	0												3	0	2	0
9	0	2	0												5	0	2	0
2	0	6	0												4	0	5	0
1	0	2	0												2	0	3	0
1	0	6	0												5	0	3	0
4	0	2	1												2	0	3	0
8	0	5	0												3	0	4	1
3	0	5	0												3	0	2	0
5	0	2	1												1	0	2	0
2	0	5	0												2	1	3	0
3	0	5	0												3	1	4	0
6	2	3	0												3	0	5	0
4	1	2	0												6	2	3	1
4	1	2	0												1	0	4	0
2	0	6	1												4	0	3	0
7	0	6	1												3	1	3	0
4	0	4	0												4	1	5	0
2	0	1	0												1	0	2	0
3	0	3	1												3	0	4	0
4	0	1	0												5	1	4	1
5	1	4	1												3	0	3	0
2	1	5	3												3	1	1	0
2	0	2	1												4	1	3	0
5	0	4	0												7	0	3	0
3	0	2	0												3	0	3	0
3	1	3	0												4	0	6	0
6	2	2	1												1	0	4	0
1	0	5	2												4	1	3	0
4	1	4	0												5	0	3	0
1	0	3	0												4	0	2	0
2	0	3	0												1	0	1	0
2	0	4	1												4	0	4	0
953	41	3	0												5	0	2	0
		2	0												5	0	5	0
		3	0												3	0	4	0
		4	0												4	0	5	2
		4	0												1	0	5	0
		2	0												4	1	3	0
		3	0												3	0	3	1
		937	102												4	1	7	0
															1	0	851	54
															4	0
															3	0
															5	0
															3	0
															4	0
															4	0
															2	0
															3	0
															3	0
															5	0
															4	0
															3	0
															2	0
															3	1
															3	1
															2	1
															7	0
															3	0
															4	0
															4	1
															2	1
															2	1
															3	0
															3	1
															964	80

## Sheet: Figure 2
bw1st1/wt non-mated		bw1st1/wt mated			bw1/bw2b non-mated		bw1/bw2b mated			bw1/bw1st1 non-mated		bw1/bw1st1 mated			bw2b/bw1st1 non-mated		bw2b/bw1st1 mated			st1/bw1st1 non-mated		st1/bw1st1 mated			bw1st1/bw1st1 non-mated		bw1st1/bw1st1 mated			st1/st1 non-mated		st1/st1 mated
GSCs	phh3	GSCs	phh3		GSCs	phh3	GSCs	phh3		GSCs	phh3	GSCs	phh3		GSCs	phh3	GSCs	phh3		GSCs	phh3	GSCs	phh3		GSCs	phh3	GSCs	phh3		GSCs	phh3	GSCs	phh3
7	0	8	2		8	1	6	0		9	0	6	1		7	0	7	0		6	0	5	0		6	1	8	0		8	1	5	0
8	0	7	1		6	0	4	1		8	1	5	0		6	1	6	0		7	0	5	0		8	1	8	0		7	0	8	2
6	0	8	1		6	0	5	0		7	0	6	0		8	1	7	0		7	1	8	0		7	0	5	1		8	1	10	0
6	0	9	0		7	0	6	1		8	1	8	0		9	0	8	0		7	1	6	0		7	0	8	0		8	0	6	0
7	0	7	0		8	1	6	0		6	0	7	0		8	0	6	1		6	1	8	1		8	0	8	1		10	1	8	0
5	0	6	1		4	0	4	1		5	0	4	0		6	0	6	1		8	1	6	0		6	0	6	0		8	2	8	1
9	0	5	0		5	0	7	0		7	1	5	1		6	0	7	1		7	0	6	0		7	1	7	0		8	1	9	0
6	1	8	0		6	0	4	0		8	1	7	1		8	1	7	0		6	0	7	0		9	0	8	0		8	0	7	1
7	0	8	1		7	1	8	0		8	0	6	1		7	0	9	0		8	0	7	0		8	0	8	2		8	1	9	0
7	0	9	0		4	0	5	0		6	2	5	0		7	1	7	1		9	1	6	1		8	0	8	1		7	1	7	0
6	1	7	0		6	0	5	0		7	0	8	0		8	1	8	0		6	0	8	1		8	0	8	0		9	0	7	1
7	1	6	1		5	1	5	0		9	0	7	0		7	0	8	1		7	0	5	0		9	1	7	0		8	0	6	0
8	1	7	0		4	0	6	0		7	1	5	0		5	0	8	0		6	0	7	0		8	0	7	1		9	1	6	1
6	1	8	1		5	0	8	0		8	0	6	1		8	1	8	1		7	1	7	1		8	0	8	1		8	1	5	0
7	0	6	0		4	0	6	1		7	0	7	0		6	1	7	0		6	0	8	2		6	0	7	0		9	0	9	1
9	0	8	0		8	1	7	0		8	0	7	1		7	1	6	1		7	1	6	1		8	1	7	0		8	0	7	0
6	0	6	0		7	0	6	0		8	0	7	1		7	1	9	0		4	0	7	0		8	0	8	0		7	0	8	0
8	0	6	1		7	0	4	0		7	1	8	0		6	0	8	0		8	0	6	0		6	1	6	1		7	1	8	1
8	0	6	0		5	1	6	0		7	0	8	0		6	1	5	0		5	0	7	0		8	1	8	0		9	2	6	0
7	1	5	0		6	0	5	0		8	0	7	0		5	0	7	2		8	1	7	1		7	0	5	1		8	1	9	1
5	0	8	0		6	0	6	1		7	1	6	0		4	0	7	0		8	1	7	0		7	1	8	0		8	2	7	0
5	0	7	1		8	0	6	1		9	1	8	1		7	0	6	1		6	0	7	0		8	0	5	0		8	0	6	1
8	0	8	1		7	0	7	0		8	0	8	0		8	0	7	2		8	1	8	1		8	0	9	1		10	0	8	0
7	1	7	1		6	1	7	1		9	0	7	0		9	0	8	0		5	0	6	1		7	0	8	0		8	1	5	2
5	0	8	1		7	0	5	0		8	1	6	0		8	0	7	1		6	1	8	0		7	0	7	1		6	0	5	1
8	0	7	0		4	0	6	0		6	0	8	0		7	0	8	1		5	0	5	0		8	0	6	1		8	1	7	0
7	0	9	2		5	0	6	0		7	0	6	1		6	1	5	0		8	0	6	0		7	0	9	0		8	1	8	2
8	0	8	1		5	0	4	0		8	0	7	0		8	0	6	0		7	0	6	1		6	0	7	0		9	1	7	0
6	0	7	1		6	0	6	2		7	0	8	1		9	0	5	0		8	1	7	0		7	0	9	1		7	1	6	0
7	0	8	1		7	1	9	0		9	0	7	1		7	0	7	1		6	0	8	0		8	1	9	0		8	1	7	0
4	0	7	0		8	1	8	0		9	2	5	0		8	0	6	0		8	0	7	1		6	0	4	0		9	1	8	0
8	0	6	1		6	0	5	0		5	0	8	1		7	0	7	0		8	0	7	0		8	1	6	1		10	0	7	0
7	1	7	1		6	0	5	0		7	0	7	0		7	0	6	1		6	0	6	0		7	0	6	0		9	0	6	1
4	0	6	0		8	0	6	0		5	1	7	1		6	1	7	1		7	1	6	0		8	0	10	0		8	1	8	1
8	2	7	0		5	0	7	0		7	0	7	1		8	0	8	1		8	2	5	1		8	1	9	0		8	1	8	0
6	1	8	0		5	0	8	0		6	1	8	1		8	1	6	0		7	0	7	0		7	1	8	0		8	0	8	2
6	0	5	0		5	0	5	0		5	1	8	1		6	1	8	0		6	0	8	0		8	0	8	0		8	1	7	0
9	0	7	1		7	0	8	0		6	1	7	0		6	1	6	0		7	0	8	1		10	0	7	0		9	0	7	0
5	0	10	1		5	0	5	0		7	1	6	0		8	0	5	0		8	0	7	0		7	0	7	1		7	1	8	1
7	0	9	0		4	0	5	0		5	0	7	1		7	0	6	0		6	1	8	1		9	0	7	0		9	2	8	1
6	2	7	0		6	0	6	0		6	1	6	0		7	0	7	0		8	1	7	0		7	1	6	0		7	1	6	1
7	1	9	0		6	0	7	0		6	0	6	0		7	1	9	1		6	0	8	0		8	1	6	0		10	0	6	0
8	1	6	0		7	0	4	0		8	1	8	0		8	0	7	0		8	1	9	1		6	0	8	0		8	0	301	22
7	0	4	0		6	0	6	0		6	0	8	0		6	1	8	2		8	1	8	0		7	0	9	0		9	0
8	1	7	1		4	0	4	0		8	1	5	1		7	0	7	1		6	0	6	0		9	0	7	1		9	1
4	0	7	2		6	2	3	0		7	0	4	0		8	0	8	1		7	0	6	0		8	0	6	1		8	0
8	0	8	0		5	0	6	1		6	0	6	1		5	1	7	1		7	0	7	1		7	0	8	0		6	1
7	0	7	0		6	1	6	0		6	0	6	0		6	1	8	1		8	0	9	0		8	0	6	0		9	0
5	0	7	0		6	0	6	0		7	0	7	1		7	0	7	0		9	0	8	1		7	0	7	0		8	1
7	0	7	0		4	0	7	1		8	1	6	0		6	1	8	0		7	0	7	1		7	0	8	0		7	0
5	0	8	1		6	0	292	11		4	0	7	1		7	1	9	0		6	0	8	0		7	0	7	0		8	1
10	0	7	1		6	0				7	0	6	0		5	0	8	0		8	0	6	0		8	0	6	0		9	0
7	0	8	0		7	0				8	0	7	0		6	0	6	1		8	1	5	0		6	1	8	0		8	2
8	0	7	0		6	0				8	1	8	0		8	0	8	0		7	0	4	0		6	0	9	0		6	2
6	0	6	1		4	0				6	1	9	0		8	1	7	0		9	0	7	1		8	1	9	0		7	0
6	0	5	0		7	0				7	0	8	1		5	0	8	0		6	0	8	0		8	0	7	0		7	0
8	0	7	1		7	0				8	0	7	0		6	0	7	0		6	0	382	20		8	0	8	0		8	0
7	0	7	1		8	1				6	0	8	1		5	0	6	0		8	0				7	1	8	0		8	1
6	1	7	0		7	0				6	1	8	0		8	1	6	0		8	1				6	0	6	0		8	0
6	0	7	2		5	1				8	0	8	0		4	0	8	0		6	0				7	1	8	0		8	0
5	0	8	0		4	0				8	0	6	0		7	1	6	0		7	1				8	1	7	1		7	1
5	0	8	0		7	0				6	0	6	1		6	0	7	0		5	0				7	1	6	1		7	0
6	0	6	1		6	0				7	0	8	0		8	0	7	1		4	1				6	0	5	1		9	0
6	0	6	0		7	0				7	0	6	1		7	1	7	0		7	0				6	0	7	0		10	0
7	2	8	1		5	0				7	0	434	25		6	0	8	1		7	0				7	0	8	1		9	1
5	0	7	1		5	0				8	0				9	1	8	0		8	0				8	0	6	1		9	0
8	0	6	1		6	0				7	1				8	0	6	1		6	0				5	0	8	0		8	0
7	1	8	1		5	0				6	0				9	0	7	0		8	1				5	0	7	0		8	0
7	0	7	1		6	0				8	0				7	1	9	0		6	0				8	0	10	0		6	1
462	20	491	38		6	1				8	0				8	1	7	1		7	1				7	1	6	0		6	0
					7	1				8	0				6	1	7	0		5	1				8	1	8	0		7	2
					421	16				6	1				6	1	8	1		7	1				5	0	8	1		8	1
										7	1				6	0	6	1		8	2				8	1	8	0		9	1
										8	0				5	1	8	1		5	0				7	0	7	2		8	0
										525	28				508	31	7	0		4	0				7	1	6	0		8	1
																	532	33		8	0				6	0	8	1		7	0
																				6	0				5	0	9	0		8	1
																				9	0				7	0	7	0		8	0
																				8	0				5	0	8	0		9	1
																				9	1				7	0	8	0		7	1
																				7	0				7	0	10	0		6	1
																				8	1				9	0	8	0		6	1
																				10	0				9	1	6	0		9	1
																				8	1				7	1	6	1		7	1
																				6	0				8	0	7	0		8	0
																				8	0				6	1	6	1		7	0
																				6	0				6	0	8	0		8	0
																				606	32				8	0	7	0		8	0
																									9	0	8	1		5	0
																									8	1	8	0		9	0
																									7	1	8	0		8	1
																									8	1	7	0		8	1
																									7	1	9	1		7	1
																									8	0	8	0		739	57
																									7	1	7	0
																									8	0	10	0
																									7	0	8	1
																									9	1	6	0
																									9	1	8	0
																									7	0	9	0
																									6	0	8	0
																									6	1	8	0
																									6	1	6	1
																									7	1	8	1
																									8	0	7	1
																									7	0	9	0
																									7	1	8	1
																									7	0	8	0
																									8	1	9	0
																									9	1	6	1
																									8	1	8	0
																									8	1	6	0
																									9	0	7	1
																									8	0	7	1
																									7	1	7	0
																									6	0	9	0
																									7	1	8	0
																									6	1	7	1
																									9	1	6	0
																									8	1	6	0
																									9	2	7	1
																									8	1	8	0
																									7	0	8	1
																									8	1	8	0
																									8	0	7	1
																									7	1	6	0
																									8	0	8	0
																									7	1	8	1
																									7	0	7	0
																									8	0	6	0
																									9	1	8	0
																									8	0	7	0
																									8	1	6	1
																									6	1	9	0
																									9	0	6	1
																									8	0	7	0
																									7	1	8	1
																									8	0	7	0
																									9	1	6	0
																									8	0	9	0
																									7	0	6	0
																									6	0	5	1
																									6	0	1047	47
																									7	0
																									8	0
																									8	1
																									7	0
																									1085	59

## Sheet: Figure 3
mw-1 non-mated		mw-1 mated			mw-2 non-mated		mw-2 mated
GSCs	phh3	GSCs	phh3		GSCs	phh3	GSCs	phh3
7	0	4	0		10	0	5	0
5	0	7	0		10	0	8	1
7	0	5	0		5	2	5	1
8	0	9	1		6	0	8	1
5	0	6	1		2	0	10	0
5	0	4	0		5	1	4	0
5	0	5	0		8	3	4	0
8	0	5	0		9	0	5	1
10	3	4	0		8	1	7	0
6	0	4	0		6	1	5	1
10	0	5	1		6	1	7	0
7	0	9	0		7	0	5	1
6	0	6	0		5	0	7	2
4	0	7	0		5	1	7	0
8	0	4	0		6	0	12	0
5	0	6	0		5	0	7	0
6	0	6	0		2	0	11	1
5	0	6	0		3	1	8	2
4	0	5	1		6	0	6	0
6	0	3	0		8	0	6	1
8	0	2	0		4	0	3	0
5	1	4	1		10	0	4	2
6	0	7	0		2	0	9	0
6	0	7	1		8	1	2	0
8	1	7	0		5	0	5	0
5	0	8	0		3	0	10	0
5	0	5	1		9	0	6	1
9	0	5	0		10	1	8	1
4	1	10	0		6	0	3	0
5	0	3	0		2	0	3	1
9	0	7	0		2	0	5	0
5	0	7	0		4	1	6	1
3	0	5	0		3	1	6	1
6	0	10	0		2	0	7	0
5	0	10	0		4	0	3	0
5	0	9	0		4	0	4	0
4	0	9	0		4	1	11	1
4	0	5	1		4	1	2	0
6	0	6	0		6	0	3	0
5	0	4	0		7	2	7	1
7	0	7	0		3	1	8	0
3	1	4	1		8	1	4	1
4	0	2	1		8	0	2	0
4	0	6	0		9	1	5	0
5	0	4	3		6	1	3	0
7	0	5	0		10	2	7	0
4	0	4	0		6	0	8	0
7	0	5	0		7	0	5	2
6	2	4	1		5	0	6	1
5	0	3	0		5	0	8	1
5	0	8	0		7	0	4	0
8	0	4	0		8	1	3	1
12	0	6	0		6	1	6	0
6	1	7	0		8	0	8	0
7	0	5	0		13	1	6	1
7	0	6	0		4	1	5	2
5	0	4	0		4	0	5	0
3	0	7	0		6	0	7	1
4	1	5	0		5	1	5	0
6	0	6	0		5	0	9	0
9	1	5	1		5	0	7	0
6	0	5	0		5	1	3	0
4	0	3	0		1	0	9	0
2	0	2	0		7	0	3	0
7	0	7	0		6	0	8	1
12	1	8	1		3	1	6	0
7	0	9	0		7	0	8	1
5	0	7	0		5	1	5	0
5	0	6	0		5	2	8	0
11	1	6	0		7	2	5	0
3	0	5	0		9	0	7	1
9	3	6	1		4	0	6	0
10	0	6	2		6	0	3	0
5	0	2	0		6	1	4	2
6	0	6	0		5	0	10	2
5	0	5	0		6	1	7	0
10	0	8	1		8	0	9	1
15	0	438	20		8	0	6	0
11	1				8	1	4	0
6	0				6	1	7	1
3	1				6	2	10	0
4	0				6	0	8	1
3	0				4	0	3	0
6	0				5	0	11	1
9	1				9	0	4	0
12	0				12	0	5	3
13	1				5	1	7	1
8	1				8	1	8	1
4	0				7	1	6	0
6	0				6	1	6	1
6	0				8	0	10	0
3	0				9	1	7	1
5	0				8	0	7	1
6	0				4	0	5	0
4	0				5	0	1	0
8	0				4	7	9	1
6	0				8	0	7	1
7	0				4	1	5	0
3	0				7	0	7	1
5	0				6	0	4	0
4	0				7	0	4	2
7	0				3	0	6	0
2	0				6	1	6	0
6	0				2	0	10	1
3	0				8	0	7	0
5	0				8	0	5	2
7	1				9	0	4	0
658	23				7	1	9	1
					3	1	7	0
					4	0	5	0
					9	1	6	0
					3	0	6	1
					5	0	4	2
					2	0	11	1
					5	1	4	0
					5	0	6	0
					9	1	4	1
					6	1	4	0
					5	0	9	1
					5	3	7	0
					13	5	7	1
					8	4	744	66
					10	0
					4	2
					5	0
					9	1
					5	0
					6	1
					6	1
					12	1
					2	0
					8	0
					7	1
					3	1
					12	0
					5	1
					6	0
					9	0
					7	2
					7	0
					3	0
					9	0
					5	2
					8	0
					8	1
					7	0
					1	0
					898	89

## Sheet: Figure 4
NG4-1/wt non-mated		NG4-1/wt mated			NG4-2/wt non-mated		NG4-2/wt mated			w33641/wt non-mated		w33641/wt mated			w33644/wt non-mated		w33644/wt mated			NG4-1/w33641 non-mated		NG4-1/w33641 mated			NG4-2/w33641 non-mated		NG4-2/w33641 mated			NG4-1/w33644 non-mated		NG4-1/w33644 mated			NG4-2/w33644 non-mated		NG4-2/w33644 mated
GSCs	phh3	GSCs	phh3		GSCs	phh3	GSCs	phh3		GSCs	phh3	GSCs	phh3		GSCs	phh3	GSCs	phh3		GSCs	phh3	GSCs	phh3		GSCs	phh3	GSCs	phh3		GSCs	phh3	GSCs	phh3		GSCs	phh3	GSCs	phh3
4	1	4	1		4	1	5	0		3	1	6	1		2	0	5	0		7	1	5	1		5	0	5	1		4	0	4	0		4	0	9	2
3	0	4	0		4	1	3	0		5	0	1	0		5	1	5	0		11	0	5	0		1	0	2	0		4	0	6	1		1	0	5	2
4	0	3	1		3	1	3	0		5	0	3	1		7	1	5	0		10	1	7	1		5	0	5	0		6	0	6	0		2	0	4	2
6	2	4	0		3	0	5	1		4	0	5	1		5	0	4	0		9	0	10	1		5	0	8	0		5	0	7	0		3	2	3	1
4	0	3	0		7	1	5	0		5	0	4	0		2	0	1	0		7	0	8	0		1	1	5	0		10	0	5	0		5	3	3	0
5	0	3	0		5	0	6	2		5	1	6	1		4	0	4	0		7	1	6	1		4	0	6	0		4	0	8	1		6	2	6	1
3	0	7	0		3	0	3	0		5	1	4	0		4	0	2	0		9	1	5	0		1	0	4	0		3	0	6	0		4	0	5	0
4	0	6	3		4	3	10	1		1	0	3	1		5	1	6	2		3	0	7	0		3	0	4	0		10	1	5	0		6	2	5	2
3	0	5	0		4	0	4	0		4	0	2	0		4	0	4	0		12	0	7	2		3	1	5	0		6	0	8	0		5	0	6	2
5	0	3	1		2	0	6	3		2	0	4	0		1	0	1	0		9	0	8	0		5	1	9	0		6	0	8	1		4	0	4	1
3	0	5	0		2	0	3	0		6	1	5	3		2	0	2	0		3	0	8	1		5	2	4	0		4	0	5	0		6	3	6	2
3	0	3	1		5	1	6	2		3	0	4	1		2	0	3	0		4	0	9	1		3	0	5	0		5	0	7	0		6	0	7	1
3	3	3	0		6	1	4	1		2	0	1	0		7	1	6	0		10	1	8	0		5	1	7	1		7	1	4	0		4	1	5	0
2	0	2	0		6	1	3	1		2	0	1	0		5	0	5	1		4	0	7	0		3	0	5	0		5	0	4	0		4	2	6	0
4	0	4	0		4	0	5	1		3	0	5	0		2	0	3	0		8	0	7	1		3	0	3	0		5	0	4	0		3	0	6	2
4	2	3	0		4	0	5	0		6	1	5	0		4	1	9	0		6	0	3	0		2	0	3	0		4	0	7	0		6	0	5	0
2	0	6	3		3	1	6	3		1	0	2	1		1	0	6	1		7	0	8	0		0	0	6	0		6	1	4	0		3	0	6	2
5	0	4	0		5	0	5	0		3	0	1	0		3	0	3	0		7	0	3	0		7	0	3	0		4	0	7	0		7	0	6	0
5	0	4	0		5	0	5	1		9	0	7	2		2	0	3	1		6	1	11	0		1	0	5	1		5	0	4	1		5	1	0	0
5	0	3	0		3	0	4	0		1	0	5	2		5	0	3	0		9	1	9	0		7	0	6	2		5	0	4	0		3	1	6	0
5	0	4	1		2	0	6	0		7	2	4	1		5	0	4	1		8	0	5	0		0	0	3	0		5	0	4	0		2	1	7	1
3	0	4	0		2	0	4	0		1	0	2	1		8	0	6	0		6	0	2	0		4	0	3	0		8	0	5	0		5	1	5	0
6	0	4	1		3	0	3	0		1	0	5	0		5	0	6	0		3	0	3	0		3	0	4	0		5	0	7	0		2	1	7	1
3	0	4	1		5	1	4	0		4	0	1	1		3	0	5	2		8	0	8	0		3	0	8	0		8	0	5	0		3	1	4	0
5	0	4	1		3	0	3	0		2	0	3	1		3	0	6	1		6	0	4	2		5	0	4	0		5	0	6	0		5	1	4	2
4	1	4	0		4	0	5	0		3	0	6	1		4	1	7	0		7	0	9	0		1	1	3	0		7	0	7	0		5	2	4	0
6	0	3	0		3	0	6	0		3	0	3	0		4	0	7	0		2	0	6	0		3	1	5	1		7	2	5	0		5	1	3	2
6	0	3	0		5	0	4	0		2	0	2	0		4	0	4	0		3	0	7	1		6	0	4	0		7	0	7	0		3	0	2	1
4	2	4	1		4	1	6	0		4	1	2	0		3	0	5	0		6	0	6	0		4	0	5	0		6	0	6	1		4	0	8	0
3	0	3	0		4	0	6	2		6	2	2	0		8	1	2	0		11	0	6	0		2	0	3	0		6	0	5	0		6	0	4	0
8	1	6	1		5	1	4	1		2	0	6	0		6	0	8	0		5	1	4	1		3	0	3	0		8	0	6	0		5	0	5	0
6	1	3	0		4	0	5	1		2	1	2	0		5	0	8	0		7	1	10	1		6	0	5	0		5	0	6	0		4	1	5	0
6	1	4	0		3	1	4	1		1	0	5	1		6	1	7	1		8	1	6	1		5	0	8	0		6	0	6	1		9	0	6	0
3	1	3	0		3	0	3	1		6	0	6	4		4	0	5	0		7	1	8	0		4	1	5	1		6	0	4	0		7	0	5	0
4	0	4	1		9	0	5	0		2	0	3	1		7	1	2	0		7	1	11	0		5	0	4	0		7	0	6	0		3	0	6	1
2	0	3	0		4	0	4	1		4	1	5	0		8	0	7	0		6	0	5	0		4	0	5	2		7	0	5	0		5	0	6	1
3	1	6	0		2	0	4	0		4	0	5	0		3	0	5	0		5	0	8	0		3	0	5	0		8	0	4	0		6	1	4	1
3	1	3	2		4	0	6	1		6	1	2	0		5	1	3	1		8	2	4	0		5	0	4	0		5	1	6	1		8	1	6	0
4	0	6	2		4	0	3	0		3	0	4	0		7	0	5	0		9	0	7	0		0	0	4	0		6	1	4	0		5	5	4	1
4	1	3	2		6	0	6	1		3	0	3	0		3	0	5	0		5	1	6	1		3	0	5	0		5	0	4	0		4	6	5	0
4	2	3	1		5	0	6	1		4	1	5	0		3	0	6	1		8	1	11	1		4	0	3	0		4	0	5	0		3	7	5	1
4	0	7	3		4	0	3	2		1	0	5	0		2	0	8	1		17	1	5	0		7	0	1	0		7	0	7	0		2	4	6	1
3	0	2	0		4	1	5	1		2	1	5	1		5	1	4	1		6	0	8	1		2	0	4	0		4	0	5	0		1	4	5	1
4	0	6	1		5	0	4	0		3	0	3	0		4	0	7	2		8	0	2	0		8	0	7	0		4	0	6	0		4	0	6	1
6	0	3	1		2	0	4	1		3	0	2	0		5	0	5	1		9	2	7	0		4	0	3	1		3	0	4	0		1	0	5	0
3	0	4	0		5	1	2	1		4	0	3	2		5	0	3	1		6	1	6	0		5	0	3	0		7	1	3	1		2	0	5	2
7	0	5	1		3	1	7	0		1	0	2	0		5	0	6	0		7	0	7	0		7	3	5	0		6	0	2	0		3	2	5	1
3	0	2	0		4	0	3	1		2	1	4	1		6	0	4	0		6	0	7	1		4	1	4	0		5	1	6	0		5	3	7	2
4	0	3	0		5	0	3	0		5	0	1	0		4	1	5	1		8	0	10	0		2	0	6	0		6	0	7	1		6	2	4	0
5	0	3	0		4	0	4	1		7	0	3	0		6	0	4	1		9	0	5	1		5	0	3	0		4	0	6	0		4	0	3	0
5	0	3	2		4	0	5	0		3	0	5	2		4	1	5	1		8	0	10	0		1	0	3	0		4	0	7	0		6	2	6	2
5	0	6	0		10	2	4	2		5	0	6	0		4	2	1	1		9	0	6	0		0	0	5	0		7	0	7	0		5	0	5	1
5	0	4	0		5	0	3	1		8	1	6	2		5	0	5	0		8	1	7	0		5	0	4	0		5	0	4	1		4	0	5	2
2	1	3	0		4	0	5	1		5	0	5	0		3	0	8	2		6	1	7	1		5	0	5	0		4	0	7	0		6	3	7	2
5	0	5	0		2	0	4	0		1	0	4	0		5	0	8	1		6	0	5	0		7	2	3	0		3	0	8	0		6	0	6	2
2	0	5	2		4	0	3	0		6	0	6	0		5	0	4	1		4	1	6	0		1	0	4	0		5	0	5	0		4	1	6	0
4	0	5	1		3	0	2	0		7	1	2	0		1	0	6	1		6	1	7	0		3	0	3	0		5	0	5	0		4	2	8	0
2	1	4	2		4	0	3	0		3	0	5	0		3	0	6	0		10	0	7	1		4	0	5	0		5	0	6	0		3	0	6	0
4	0	5	0		5	0	5	1		9	1	5	2		3	0	3	0		7	0	9	2		3	0	4	0		4	0	6	0		6	0	10	0
4	0	3	0		3	2	5	0		1	0	1	0		6	0	5	1		6	0	6	0		2	0	6	2		5	0	7	0		3	0	7	0
3	0	5	1		8	0	5	0		9	0	3	1		2	0	6	1		7	0	6	0		3	0	6	1		5	0	5	0		7	0	12	1
4	0	3	0		4	0	4	0		10	0	2	1		5	1	12	2		6	0	12	0		5	0	5	0		9	0	5	0		5	1	6	0
6	1	5	1		5	0	9	2		3	0	3	0		4	0	4	0		5	0	6	0		1	0	1	0		8	1	7	0		3	1	7	2
6	1	3	0		4	0	2	0		6	0	3	0		5	0	5	1		6	0	7	0		4	0	7	0		4	0	5	0		2	1	5	0
5	1	7	0		6	0	2	1		4	0	7	0		7	1	7	0		9	3	9	1		8	0	4	0		5	0	4	0		5	1	5	0
3	0	5	2		2	1	5	0		4	0	4	1		3	0	4	0		4	0	6	0		3	0	5	1		7	0	7	0		2	1	5	0
3	0	2	0		3	0	3	1		5	0	6	0		4	0	3	0		8	0	11	0		4	0	5	0		6	1	5	0		3	1	6	0
4	0	7	0		4	0	3	1		4	1	5	0		6	0	5	1		8	0	8	0		0	0	3	0		8	0	2	0		5	1	6	0
4	0	3	0		2	0	4	2		5	0	4	1		4	1	5	0		6	0	7	0		5	0	1	0		6	0	6	0		5	2	5	0
3	0	5	0		3	0	3	1		1	0	3	0		6	0	4	1		10	0	5	0		0	0	7	0		7	1	5	0		5	1	4	0
2	0	4	2		2	0	4	0		5	0	6	0		5	0	5	1		9	1	3	0		5	0	5	0		4	0	7	0		3	0	5	0
3	0	5	0		3	0	2	0		7	0	6	0		2	0	5	1		7	1	4	0		2	0	1	0		5	0	6	0		4	0	4	2
3	0	3	1		3	0	3	1		6	1	7	0		4	1	6	1		5	0	7	0		6	0	6	1		8	1	5	0		6	0	5	0
3	0	3	1		3	0	4	1		6	0	4	1		7	1	5	1		6	0	5	0		4	0	5	0		5	0	5	0		5	0	5	0
2	0	2	0		4	0	5	0		4	1	6	1		5	0	4	1		10	0	6	0		2	0	3	0		9	0	3	0		4	1	5	0
1	0	5	1		3	0	4	1		5	0	3	0		2	0	1	0		4	0	2	0		1	0	3	1		4	0	6	0		9	0	3	0
5	0	4	0		2	0	4	1		5	0	7	0		6	1	5	0		5	1	7	1		3	0	6	0		8	0	6	0		7	0	7	2
4	0	3	0		3	0	3	0		3	0	4	0		4	1	2	0		7	1	4	0		5	0	5	0		5	0	7	0		3	0	5	0
4	0	3	0		3	1	5	0		4	0	3	0		3	0	7	0		7	0	6	0		5	0	5	0		7	0	6	0		5	0	7	0
3	0	4	0		3	2	7	0		5	2	3	0		8	1	3	0		5	1	17	2		4	0	3	0		6	0	5	0		6	1	4	1
4	0	3	0		4	0	4	1		4	0	4	1		5	0	5	0		9	0	2	0		3	1	4	0		5	0	5	0		8	1	6	2
2	0	4	1		2	0	4	0		6	1	6	2		5	0	6	1		4	0	8	0		2	1	4	0		7	0	6	0		5	0	6	1
5	0	4	1		6	0	5	2		4	1	4	0		6	0	6	0		4	0	14	1		5	0	4	0		4	1	8	1		6	0	5	1
2	0	3	0		3	0	3	0		5	1	5	0		2	0	5	0		8	0	9	0		0	0	5	0		6	0	8	0		7	0	5	1
4	0	2	0		4	0	6	1		5	0	3	0		2	0	5	0		7	3	7	0		5	0	4	0		6	0	5	0		4	0	3	0
2	0	3	0		5	0	2	1		2	0	3	1		9	1	5	0		7	0	3	0		1	0	4	2		8	1	6	0		4	0	9	2
3	0	5	0		4	0	4	1		5	0	7	0		4	0	5	1		7	0	7	0		4	0	382	18		6	0	6	0		3	0	5	2
2	0	5	0		3	0	4	0		5	0	5	1		5	1	5	1		9	0	7	0		3	0				7	0	4	1		5	0	4	2
3	0	3	0		2	0	7	0		9	0	3	1		2	0	5	0		8	1	8	0		3	1				5	0	8	0		3	0	3	1
3	0	3	0		5	0	3	0		3	0	7	0		8	1	2	0		7	0	2	0		6	1				4	0	4	0		4	0	3	0
3	0	3	0		6	0	2	1		7	0	6	0		6	0	5	0		7	0	6	1		3	0				6	0	5	0		5	0	6	1
2	0	5	0		4	0	4	1		5	0	6	0		4	0	5	0		5	0	7	2		5	0				5	0	6	0		5	0	5	0
2	0	4	0		4	0	3	0		6	0	3	1		5	0	6	1		9	1	13	0		3	0				4	0	4	0		2	0	5	2
4	0	6	1		3	0	4	1		3	0	4	0		6	0	4	0		6	0	8	0		5	0				6	0	6	0		3	0	6	2
3	0	5	0		5	0	2	0		3	0	5	0		4	0	5	0		7	0	8	0		335	19				7	0	10	0		3	0	4	1
4	0	5	1		4	0	4	0		2	0	5	1		4	0	5	0		3	0	11	0							5	2	6	1		3	0	6	2
3	0	3	0		4	0	4	0		3	0	3	1		7	0	5	1		7	0	10	1							9	1	9	0		3	0	7	1
3	0	5	1		3	0	5	0		2	0	8	1		8	1	5	0		6	0	4	0							8	0	7	0		6	0	5	0
4	1	5	0		3	0	3	0		5	1	4	1		2	0	3	0		4	1	9	0							7	1	5	0		5	0	6	0
4	0	5	1		3	0	5	0		4	0	8	0		4	0	4	0		6	0	14	0							13	0	10	1		9	0	6	2
5	0	5	1		2	0	4	0		7	0	5	0		7	0	4	0		7	1	7	0							4	1	8	0		8	1	5	0
4	0	6	0		3	0	2	0		4	0	4	0		6	0	4	0		7	1	2	1							13	1	9	1		8	1	6	2
6	0	5	0		5	0	4	1		5	0	3	0		3	0	4	0		6	0	10	0							7	0	10	0		4	0	6	0
4	0	3	0		4	0	6	1		5	0	6	2		6	1	4	0		6	0	7	1							13	1	9	1		6	0	0	0
1	0	2	0		4	0	4	1		5	1	5	0		8	0	4	2		12	1	8	2							7	0	5	1		6	0	6	0
5	0	5	0		2	0	4	1		4	0	3	0		4	0	4	1		9	0	7	1							5	0	10	1		4	1	7	1
5	0	4	0		2	0	5	0		9	0	3	0		7	0	2	0		6	0	6	0							12	1	8	0		5	0	5	0
2	0	3	0		1	0	6	0		3	0	4	0		14	1	4	1		2	0	5	1							9	1	5	1		4	0	7	1
3	0	3	0		4	0	2	0		4	0	4	0		5	1	6	1		7	1	5	1							12	0	11	1		5	0	4	0
5	0	4	0		5	0	6	0		6	2	3	1		3	0	4	0		8	1	3	0							2	0	6	1		6	0	4	2
3	0	2	1		6	0	0	0		5	0	7	1		5	1	3	0		6	0	8	0							4	0	11	1		4	0	4	0
4	1	5	0		2	0	5	0		2	0	5	1		4	0	6	3		2	0	6	0							5	0	9	0		4	0	3	2
4	0	3	0		3	0	4	0		5	0	4	0		9	0	5	1		10	0	10	0							5	0	3	0		5	1	2	1
4	0	2	0		3	0	4	0		474	31	5	0		2	0	1	0		8	0	6	1							10	1	5	0		6	1	8	0
5	0	4	0		0	0	3	2				7	0		3	0	4	0		3	0	6	0							8	0	9	1		5	0	4	0
3	0	2	0		3	0	3	0				5	1		4	0	3	0		4	1	10	0							5	0	10	1		5	0	5	0
3	0	4	0		2	0	3	0				5	0		4	0	3	0		4	0	8	0							11	0	9	0		5	1	5	0
4	0	5	0		3	0	5	0				8	0		4	0	1	0		6	0	8	0							12	1	7	0		6	1	6	0
4	0	5	0		2	0	3	0				6	0		4	1	6	0		9	0	6	0							5	0	6	0		6	1	5	0
3	0	4	0		2	0	4	0				3	0		6	0	3	0		7	0	5	2							9	0	5	0		6	0	6	1
3	0	5	1		4	0	3	0				506	58		4	0	5	1		5	0	9	0							6	0	9	1		4	0	6	1
2	0	4	0		4	0	5	0							5	1	3	0		5	0	6	0							6	2	9	0		6	0	4	1
3	0	4	0		1	0	4	0							4	0	3	1		4	1	7	0							11	1	10	1		6	2	6	0
3	0	4	0		6	0	3	1							3	0	4	1		4	0	3	0							9	0	10	1		5	0	4	1
5	0	4	0		4	0	6	3							4	0	4	0		7	0	14	1							6	0	9	2		3	0	5	0
2	0	4	0		2	0	6	1							7	0	4	0		2	0	7	0							11	2	7	0		4	0	5	1
3	0	4	0		2	0	4	1							8	1	4	1		4	1	5	0							6	0	11	2		4	0	6	1
3	0	3	0		6	0	3	1							2	0	1	0		5	0	8	1							11	2	9	2		3	0	5	1
3	0	5	0		1	0	4	0							3	0	4	1		5	1	891	45							4	0	15	1		5	0	6	1
6	0	3	0		4	0	5	0							2	0	3	1		9	0									8	1	9	0		5	0	5	0
4	0	3	0		2	0	4	0							5	0	4	1		8	0									2	1	5	0		4	2	5	2
3	0	6	0		3	0	550	72							4	1	4	0		7	0									7	0	6	0		1	0	5	1
5	0	2	0		5	0									6	0	2	0		8	0									7	3	9	0		3	1	7	2
3	0	4	0		1	0									6	0	7	2		8	0									8	0	8	0		4	0	4	0
3	0	3	0		3	0									7	1	5	1		10	1									13	0	11	0		3	1	3	0
4	0	4	1		499	26									4	0	6	0		913	48									10	1	8	0		3	0	6	2
3	0	5	1												7	2	5	1												8	0	8	1		8	0	5	1
6	0	3	0												4	0	4	3												7	1	13	1		4	0	5	2
4	0	4	0												7	1	4	0												11	0	8	0		6	0	7	2
3	0	5	0												5	1	7	0												9	0	9	0		4	0	6	2
3	0	5	0												6	0	3	1												7	1	6	1		0	0	6	0
4	0	5	3												7	3	3	1												11	1	6	0		2	0	8	0
4	1	4	0												9	2	5	1												6	0	10	1		4	0	6	0
3	0	4	0												2	1	2	0												7	0	4	0		5	0	10	0
5	0	3	0												5	1	1	0												7	0	5	2		6	0	7	0
2	0	5	0												5	0	3	0												15	1	9	1		5	0	12	1
3	1	3	1												4	1	3	1												5	1	7	0		663	96	6	0
4	0	4	1												4	1	2	0												8	2	10	1				7	2
3	0	6	0												3	0	7	0												3	0	11	1				5	0
4	0	5	0												2	1	4	1												11	0	9	0				5	0
6	0	6	0												1	0	4	3												7	1	8	0				5	0
4	0	4	1												2	0	5	0												10	0	6	0				6	0
4	0	3	0												2	0	4	0												9	0	5	1				6	0
6	1	3	0												3	1	2	0												6	0	6	0				5	0
4	0	5	0												3	0	1	0												7	0	8	1				4	0
9	0	5	0												5	0	5	1												6	0	7	0				5	0
6	1	5	0												2	0	2	1												11	0	9	0				4	2
3	0	5	0												3	0	3	0												8	0	7	1				5	0
3	0	4	2												5	0	1	0												7	0	10	1				5	0
2	0	5	0												4	0	2	0												7	0	5	0				5	0
1	0	3	1												5	0	4	0												9	1	3	0				3	0
5	0	3	1												3	0	2	0												13	1	4	0				7	2
4	0	2	0												4	0	5	0												11	1	7	0				5	0
4	0	5	1												3	0	4	0												10	0	5	1				7	0
3	0	4	0												4	0	3	0												5	1	6	1				4	1
4	0	3	0												3	0	4	2												2	0	2	0				6	2
2	0	3	0												3	1	4	0												4	0	7	0				6	1
5	0	4	0												3	0	2	0												11	0	8	0				5	1
2	0	3	0												6	0	3	0												11	0	7	0				5	1
4	0	4	1												11	1	7	1												11	0	6	0				3	0
2	0	4	1												5	2	6	0												7	1	2	0				3	0
3	0	3	0												4	0	1	0												7	2	4	0				4	0
2	0	2	0												3	1	7	0												11	0	13	0				6	0
3	0	3	0												4	0	1	0												9	1	10	0				3	0
3	0	5	0												3	1	5	1												3	0	7	1				1	0
3	0	5	0												4	1	6	0												13	0	11	0				4	0
2	0	3	0												4	1	5	2												8	1	8	0				3	0
2	0	3	0												1	0	4	0												10	1	6	0				3	0
3	1	3	0												5	0	1	0												8	0	9	0				3	0
2	0	5	0												4	0	8	0												9	1	10	1				4	0
3	0	4	0												6	1	3	0												15	0	7	0				3	1
7	0	3	1												7	0	7	2												8	0	6	0				4	1
4	1	5	1												3	0	5	1												8	1	6	2				3	0
3	0	4	0												7	0	6	0												9	1	11	1				4	1
3	0	5	0												5	0	1	0												4	0	9	1				0	0
5	0	3	0												6	0	5	0												8	0	14	0				0	0
4	1	2	1												2	0	1	0												8	0	8	1				4	0
3	0	5	0												5	0	4	1												8	0	10	1				5	0
6	0	2	0												852	60	2	0												5	0	10	1				2	0
2	0	2	0														5	2												8	0	6	1				5	0
3	0	3	0														5	1												11	2	8	1				3	0
3	0	2	0														5	2												10	0	1285	60				3	0
2	0	5	0														835	92												11	1						5	0
5	1	5	0																											1347	63						3	1
2	0	3	0																																		2	1
4	0	3	0																																		4	0
5	0	4	1																																		5	0
4	1	4	0																																		4	0
3	0	7	0																																		2	0
5	0	4	0																																		2	0
4	0	3	0																																		4	1
3	0	5	0																																		7	0
5	0	5	1																																		3	1
2	0	7	2																																		5	0
3	0	4	0																																		3	0
5	1	5	1																																		3	0
4	1	5	0																																		2	0
5	0	4	0																																		5	0
6	0	2	0																																		6	0
4	0	6	0																																		2	0
3	0	5	0																																		5	0
788	38	4	0																																		4	1
		6	0																																		4	0
		4	0																																		0	0
		5	1																																		2	0
		859	79																																		2	0
																																					5	0
																																					1	0
																																					3	1
																																					3	1
																																					3	0
																																					3	1
																																					3	0
																																					3	0
																																					6	0
																																					8	2
																																					6	1
																																					5	0
																																					4	0
																																					5	0
																																					2	0
																																					4	0
																																					2	0
																																					5	0
																																					5	1
																																					4	0
																																					3	0
																																					6	0
																																					3	0
																																					3	1
																																					4	0
																																					2	0
																																					3	0
																																					5	0
																																					1	0
																																					2	1
																																					4	0
																																					4	0
																																					4	0
																																					2	1
																																					3	0
																																					3	0
																																					4	0
																																					1	0
																																					8	0
																																					5	0
																																					3	0
																																					1	0
																																					6	0
																																					7	0
																																					7	1
																																					4	0
																																					2	0
																																					5	0
																																					2	0
																																					3	0
																																					2	0
																																					1258	143

## Sheet: Figure S1
1 week wt non-mated		1 week wt mated			2 week wt non-mated		2 weeek wt mated			3 week wt non-mated		3 week wt mated			4 week wt non-mated		4 week wt mated
GSCs	phh3	GSCs	phh3		GSCs	phh3	GSCs	phh3		GSCs	phh3	GSCs	phh3		GSCs	phh3	GSCs	phh3
5	1	3	1		4	0	1	0		2	0	1	0		1	0	1	1
1	0	5	1		3	1	3	0		1	0	7	0		3	1	5	0
4	0	4	0		10	1	2	1		2	1	3	1		1	0	6	1
6	0	10	0		6	1	2	0		2	0	3	2		2	0	2	0
5	0	2	1		1	0	5	0		3	1	5	0		3	0	2	1
3	1	3	1		4	0	5	1		0	0	6	0		2	0	3	2
2	1	2	1		5	0	5	2		3	0	4	0		3	0	3	0
1	0	3	0		2	0	2	1		1	0	2	1		3	0	1	0
6	1	4	0		1	1	6	1		5	0	2	0		2	0	1	0
5	0	5	1		7	3	3	1		5	2	3	1		1	0	3	1
2	0	6	2		8	0	1	0		1	0	2	0		5	0	2	1
6	0	4	0		6	1	4	0		2	0	6	2		2	0	1	0
5	0	5	0		5	0	3	1		3	1	2	0		1	0	1	0
2	0	3	0		5	1	7	1		0	0	4	1		3	0	2	1
3	2	4	1		3	0	4	2		2	0	2	0		1	0	4	2
4	0	2	1		4	0	2	1		0	0	6	0		1	0	1	1
1	0	3	0		7	1	2	2		1	0	4	0		1	0	2	0
6	0	6	3		2	1	5	1		2	0	4	1		1	0	4	1
7	0	4	1		5	0	5	1		1	0	1	0		1	0	4	0
2	0	4	0		3	0	4	1		3	0	3	0		2	1	2	1
4	0	3	1		2	1	5	1		2	0	2	1		1	0	4	0
1	1	6	1		2	0	1	0		1	0	3	3		6	0	1	0
7	3	4	0		6	1	4	0		3	0	4	0		4	1	2	0
4	0	4	0		3	0	5	1		7	0	2	1		4	0	2	0
0	0	8	3		5	0	9	1		5	0	6	0		2	0	1	0
4	1	6	0		5	1	0	0		5	1	7	3		2	0	3	1
5	0	2	0		3	0	2	0		1	1	1	1		3	0	2	0
6	0	1	0		4	0	4	0		5	0	3	0		7	1	1	0
1	0	4	1		4	1	3	2		2	0	4	2		2	0	4	2
2	0	5	2		2	1	3	0		6	0	4	0		3	0	4	0
2	0	3	0		6	0	2	0		4	0	2	0		2	0	1	0
5	0	3	0		7	1	6	0		4	0	4	1		4	1	2	0
3	0	5	0		7	0	3	0		4	1	2	1		7	1	3	0
3	0	3	0		3	0	2	0		2	0	4	0		4	0	2	1
1	1	3	1		4	0	8	0		4	0	2	1		2	0	3	1
3	0	3	1		2	0	4	0		3	0	6	0		5	2	3	1
1	1	3	0		1	0	2	0		2	0	2	0		3	0	2	1
4	1	3	0		3	0	1	1		3	0	2	1		5	0	1	0
1	0	3	0		1	0	3	1		3	0	1	0		2	0	1	0
5	1	1	0		1	0	2	0		3	0	1	0		4	0	1	1
3	0	7	0		1	0	2	0		3	0	3	0		5	1	3	2
3	0	6	2		3	0	4	2		2	0	1	1		1	0	1	1
2	0	4	2		4	1	3	0		3	1	2	0		1	0	4	0
4	0	6	0		7	1	2	1		5	0	2	0		1	0	4	1
1	1	5	1		7	0	3	0		2	0	2	0		1	0	2	0
8	1	3	0		2	0	3	1		2	1	5	1		1	0	3	1
1	0	2	1		4	0	4	1		2	0	2	0		2	0	2	0
3	1	3	1		3	0	2	1		4	0	4	0		3	0	1	0
7	0	2	0		2	0	6	1		2	0	2	1		1	0	1	1
1	0	5	1		5	1	7	1		1	0	2	0		2	0	2	1
1	0	4	0		4	1	6	1		3	1	2	1		4	0	4	0
3	0	8	2		0	0	3	0		3	0	3	0		3	0	2	1
3	2	6	2		3	0	3	1		1	0	2	1		2	0	5	0
4	1	5	0		4	0	5	0		3	0	3	2		5	1	2	1
4	0	2	0		9	1	2	0		2	0	5	0		8	0	5	0
5	1	4	0		2	1	3	1		4	0	4	2		2	0	3	1
1	0	3	0		2	0	4	2		1	0	1	0		1	0	6	1
6	0	5	1		5	0	1	0		10	0	1	0		1	0	2	0
6	0	1	0		2	1	5	1		5	0	3	0		1	0	2	1
4	0	2	1		2	0	0	0		2	0	6	1		4	0	3	1
4	1	4	0		4	0	4	1		7	1	2	0		2	0	2	0
7	2	7	0		3	2	2	0		2	0	5	0		1	0	1	0
8	0	5	0		3	1	2	0		1	0	5	1		1	0	4	1
2	0	2	0		3	0	3	1		4	0	1	1		1	0	4	2
5	1	4	2		4	0	4	0		2	0	1	0		3	0	3	2
6	0	3	2		1	0	4	0		1	0	5	1		4	0	3	0
3	0	5	2		9	0	3	0		4	0	5	1		3	2	2	0
1	1	2	0		6	1	5	0		2	0	4	1		4	0	4	1
2	0	4	0		2	0	1	1		6	1	5	0		11	1	2	0
4	0	8	3		5	0	6	0		2	0	1	0		8	1	3	1
3	0	8	0		6	1	3	0		7	0	2	0		7	0	3	1
2	0	7	1		3	0	5	2		1	0	1	1		4	2	2	1
3	1	6	0		4	0	4	0		5	0	3	1		8	1	3	1
4	0	2	0		2	0	3	1		3	0	5	1		4	0	4	0
6	1	6	0		3	0	4	1		8	0	2	0		4	1	3	1
1	0	4	0		3	0	3	0		3	0	3	1		2	0	2	0
4	0	4	0		4	0	5	1		1	0	7	1		5	1	4	0
1	1	2	0		2	0	7	1		5	0	3	0		2	0	7	1
6	0	3	0		2	0	4	1		3	0	3	2		3	0	7	2
5	0	2	0		5	1	1	1		1	0	250	46		3	0	3	0
4	1	4	1		2	0	1	0		0	0				6	1	2	0
2	0	3	2		3	0	6	0		9	0				3	0	2	0
3	0	6	0		2	0	5	0		1	0				3	0	3	1
4	0	0	0		6	1	5	2		246	13				4	2	5	0
7	1	3	0		2	0	5	1							5	0	3	0
1	0	6	2		2	0	4	1							8	1	4	0
3	0	2	1		1	0	10	0							2	0	4	1
4	0	2	0		1	0	2	0							4	1	2	0
10	1	3	0		3	0	3	0							2	0	4	1
4	0	6	1		7	1	4	2							5	1	2	0
2	0	2	0		7	2	6	0							3	0	3	0
3	0	4	0		4	0	6	0							3	0	2	0
3	1	4	1		1	0	2	1							1	1	4	0
1	0	3	1		7	0	3	1							8	0	5	0
6	0	3	0		3	0	4	1							4	0	5	2
1	0	9	3		3	0	3	0							3	1	4	1
1	0	3	0		10	2	1	0							6	1	4	2
4	1	5	2		3	0	4	0							3	0	2	1
2	1	6	1		5	0	4	0							4	1	5	0
3	0	4	1		4	1	4	1							2	0	6	0
4	1	3	0		4	0	7	0							3	0	7	0
7	1	4	0		1	0	2	0							5	0	2	0
9	0	4	0		3	0	3	2							4	0	3	0
8	1	4	1		7	0	3	0							3	0	3	0
5	2	5	0		1	0	3	1							3	0	4	1
6	1	5	0		8	0	2	2							2	1	2	1
4	0	4	1		2	0	2	1							3	0	3	2
4	0	5	1		3	1	1	0							3	0	2	0
2	0	7	1		2	0	4	0							4	0	3	2
3	0	2	1		5	0	2	0							3	1	2	0
1	0	4	3		7	1	3	1							5	0	4	1
2	0	6	0		4	0	3	0							2	0	4	2
2	0	3	1		3	0	1	0							5	1	4	1
6	1	8	1		5	2	4	1							4	1	2	0
3	0	2	0		2	0	403	67							2	0	4	1
1	0	6	1		3	0									3	0	3	0
2	0	4	2		4	0									8	0	2	0
2	0	4	1		3	0									3	1	5	1
3	1	5	1		450	41									3	0	1	1
2	0	5	1												7	0	4	1
7	0	4	1												7	0	4	2
2	0	4	4												7	0	4	1
3	0	3	1												3	1	4	2
3	1	2	0												3	0	2	0
5	1	1	1												6	1	4	0
6	0	3	0												4	0	4	1
2	0	8	0												4	1	4	2
3	0	6	0												4	0	4	0
4	0	3	1												4	0	1	0
2	0	0	0												2	0	2	1
4	1	2	1												5	0	2	0
5	1	2	0												4	0	3	2
9	1	5	0												5	1	1	0
3	0	1	0												2	1	5	2
1	0	3	0												7	0	6	3
4	1	7	1												3	0	5	1
3	0	4	0												2	2	3	0
3	1	4	0												6	0	2	0
3	1	5	1												2	0	2	0
6	1	5	2												3	0	3	1
4	0	3	0												4	3	2	0
5	0	3	0												481	44	3	1
6	1	4	0														3	0
4	0	4	1														2	2
4	0	2	0														2	0
3	0	4	1														2	1
2	0	2	0														5	0
4	0	2	1														2	0
3	0	2	0														3	1
9	1	5	0														3	1
8	1	7	2														5	3
5	0	10	0														4	1
1	0	5	0														5	0
3	0	3	1														2	1
3	0	2	1														3	0
8	0	3	0														3	1
4	1	3	2														3	2
2	0	1	0														3	1
8	0	5	1														5	1
10	0	2	1														2	0
2	0	4	0														2	0
4	0	2	1														480	105
9	0	3	2
3	1	6	1
5	0	5	0
1	0	11	3
5	0	3	0
5	0	6	3
5	1	8	3
3	0	3	0
8	1	6	0
4	0	5	1
3	1	8	0
8	0	3	0
3	0	4	0
5	0	3	1
5	1	2	1
4	0	4	0
3	0	3	0
4	0	2	0
5	0	6	1
7	0	3	0
6	1	4	2
7	1	5	0
6	1	5	2
3	0	4	0
3	0	2	0
6	1	6	3
6	1	2	1
5	1	8	1
3	1	4	1
2	0	5	0
4	0	4	0
4	0	8	1
4	0	5	0
3	0	2	0
4	0	4	0
4	1	5	2
4	1	5	1
4	0	7	2
4	0	4	1
4	1	6	0
4	0	7	2
5	0	9	1
8	0	5	1
8	0	6	0
6	0	4	0
6	0	5	0
4	0	7	1
6	0	5	0
4	0	4	1
6	0	4	0
7	0	5	0
3	0	4	1
6	1	4	1
6	0	5	2
10	0	3	0
4	1	7	0
11	0	3	1
7	0	6	0
6	0	6	0
5	0	6	0
8	0	5	1
3	0	5	0
8	0	8	2
3	0	4	0
9	0	7	1
8	1	6	1
3	0	4	1
5	0	5	2
4	1	3	0
3	0	3	0
7	0	8	1
8	0	996	158
5	1
5	0
3	0
7	1
3	0
1004	78
